# Supplementary material for: Hazel Leaf Polyphenol Extract Alleviated Cisplatin-Induced Acute Kidney Injury by Reducing Ferroptosis through Inhibiting Hippo Signaling
Source: Molecules. 2024 Apr 11;29(8):1729. doi: 10.3390/molecules29081729 (PMC11051766; doi:10.3390/molecules29081729)
Supplement: Supplementary file 1 [file molecules-29-01729-s001.zip]

Archive with 1 entries (1 files):
- molecules-2864925-supplementary.pdf
